# Supplementary material for: Quality of Life of People with Mobility-Related Disabilities in Sweden: A Comparative Cross-Sectional Study
Source: Int J Environ Res Public Health. 2022 Nov 16;19(22):15109. doi: 10.3390/ijerph192215109 (PMC9690284; doi:10.3390/ijerph192215109)
Supplement: Supplementary file 1 [file ijerph-19-15109-s001.zip]

Archive with 1 entries (1 files):
- ijerph-1968610-supplementary-done.pdf
